# Supplementary material for: The heterogeneous pharmacological medical biochemical network PharMeBINet
Source: Sci Data. 2022 Jul 11;9:393. doi: 10.1038/s41597-022-01510-3 (PMC9276653; doi:10.1038/s41597-022-01510-3)
Supplement: Supplementary file 1 — Supplementary Table 1 [file 41597_2022_1510_MOESM1_ESM.xlsx]

## Sheet: PharMeBINet_Supplementary_Table
Supplementary Table 1: Overview of the mapping and merging process for all node and edge labels. The data sources are ordered by their execution with some data sources being processed twice. The abbreviated types of merging and mapping are as follows: M: Map to existing nodes/edges U: Update information in existing nodes/edges A: Add new nodes/edges R: Replace existing nodes/edges (RED highlight …
Label (Abbreviation) Labels encapsulated in <> denote an edge node label	Hetionet	MONDO	DO	Entrez Gene	OMIM	Pathway Commons + Wiki Pathways	UniProt	GO	IID	Reactome	ClinVar	Drug Bank	HPO	CTD	NDF-RT	Reactome	ClinVar	Drug Bank	SIDER	AEOLUS	Pharm GKB	dbSNP	Pharm GKB	ClinVar
Protein (P)							A	M	M					M		M		M,U
Target																		A
Transporter																		A
Carrier																		A
Enzyme																		A
Variant (V)											A						M				M,U		M
GeneVariant (GV)											A	M,A									M,U,A	M,U,D
Genotype (GT)											A
Haplotype (HT)											A
Gene (G)	YES (Entrez)			R	M,U	M	M	M			M			M,U							M,U	M	M
Chemical (C)														A	M	M	M	M,U	M,U	M,U	M,U		M
Compound (CH)	YES (DrugBank)											R		M,U
Salt (SA)												A
Anatomy (A)	YES (Uberon)
Pathway (PW)	YES (PC, WP)					R				M,U,A				M
Phenotype (PT)					A																M,U,A		M
Disease (D)	YES (DO)	R	M,U		M		M			M			M,U	M	M,U	M				M,U
Symptom (S)	YES (MeSH)												M,U,A
SideEffect (SE)	YES (SIDER)																		R	M,U,A
Product (PR)												A
PharmacologicalClass (PC)	YES (FDA via DC)														R			M,U,A			M,U		M
BiologicalProcess (BP)	YES (GO)							R		M				M,U
CellularComponent (CC)	YES (GO)							R	M	M				M,U		M
MolecularFunction (MF)	YES (GO)							R		M				M,U
<Interaction> (I)							A		A
<ClinicalAnnotation> (CA)																							A
<VariantAnnotation> (VA)																							A
<ReactionLikeEvent> (RLE)										A						M
<Treatment> (T)																A
IS_A_DiaD		A	M,A
MIGHT_SUBCELLULAR_LOCATES_ImslCC									A
INTERACTS_IiP/INTERACTS_PiI							A		A
UPREGULATES_DuG	YES (STARGEO)
DOWNREGULATES_DdG	YES (STARGEO)
ASSOCIATES_DaG	YES (GWAS Catalog, DISEASES, DisGeNET, DOAF)				M,U,A		M,U,A
PRODUCES_GpP							A
ASSOCIATES_PaG					A
PARTICIPATES_GpPW	YES					D
PARTICIPATES_IN_GpiPW						A								M,U,A
PARTICIPATES_GpBP	YES (GO)							D
PARTICIPATES_GpCC	YES (GO)							D
PARTICIPATES_GpMF	YES (GO)							D
IS_A_BPiaBP								A
IS_A_CCiaCC								A
IS_A_MFiaMF								A
ACTS_UPSTREAM_OF_GauoBP								A
ACTS_UPSTREAM_OF_PauoBP								A
ACTS_UPSTREAM_OF_NEGATIVE_EFFECT_GauoneBP								A
ACTS_UPSTREAM_OF_NEGATIVE_EFFECT_PauoneBP								A
ACTS_UPSTREAM_OF_OR_WITHIN_GauoowBP								A
ACTS_UPSTREAM_OF_OR_WITHIN_PauoowBP								A
ACTS_UPSTREAM_OF_OR_WITHIN_NEGATIVE_EFFECT_GauoowneBP								A
ACTS_UPSTREAM_OF_OR_WITHIN_NEGATIVE_EFFECT_PauoowneBP								A
ACTS_UPSTREAM_OF_OR_WITHIN_POSITIVE_EFFECT_GauoowpeBP								A
ACTS_UPSTREAM_OF_OR_WITHIN_POSITIVE_EFFECT_PauoowpeBP								A
ACTS_UPSTREAM_OF_POSITIVE_EFFECT_GauopeBP								A
ACTS_UPSTREAM_OF_POSITIVE_EFFECT_PauopeBP								A
COLOCALIZES_WITH_GcwCC								A
COLOCALIZES_WITH_PcwCC								A
CONTRIBUTES_TO_GctMF								A
CONTRIBUTES_TO_PctMF								A
ENABLES_GeMF								A
ENABLES_PeMF								A
INVOLVED_IN_GiiBP								A
INVOLVED_IN_PiiBP								A
IS_ACTIVE_IN_GiaiCC								A
IS_ACTIVE_IN_PiaiCC								A
LOCATED_IN_GliCC								A
LOCATED_IN_PliCC								A
NOT_ACTS_UPSTREAM_OF_OR_WITHIN_GnauoowBP								A
NOT_ACTS_UPSTREAM_OF_OR_WITHIN_PnauoowBP								A
NOT_ACTS_UPSTREAM_OF_OR_WITHIN_NEGATIVE_EFFECT_GnauoowneBP								A
NOT_ACTS_UPSTREAM_OF_OR_WITHIN_NEGATIVE_EFFECT_PnauoowneBP								A
NOT_COLOCALIZES_WITH_GncwCC								A
NOT_COLOCALIZES_WITH_PncwCC								A
NOT_CONTRIBUTES_TO_GnctMF								A
NOT_CONTRIBUTES_TO_PnctMF								A
NOT_ENABLES_GneMF								A
NOT_ENABLES_PneMF								A
NOT_INVOLVED_IN_GniiBP								A
NOT_INVOLVED_IN_PniiBP								A
NOT_IS_ACTIVE_IN_GniaiCC								A
NOT_IS_ACTIVE_IN_PniaiCC								A
NOT_LOCATED_IN_GnliCC								A
NOT_LOCATED_IN_PnliCC								A
NOT_PART_OF_GnpoCC								A
NOT_PART_OF_PnpoCC								A
PART_OF_GpoCC								A
PART_OF_PpoCC								A
LEADS_TO_DISEASE_RLEltdD										A
IN_COMPARTMENT_RLEicCC										A
IN_COMPARTMENT_PWicCC										A
IS_NORMAL_REACTION_RLEinrRLE										A
PRECEDING_REACTION_RLEprRLE										A
HAS_EFFECT_ON_RLEheoRLE										A
PRECEDING_REACTION_PWprRLE										A
PRECEDING_REACTION_PWprPW										A
PRECEDING_REACTION_RLEprPW										A
PRECEDING_REACTION_RLEprRLE										A
HAS_ENCAPSULATED_EVENT_PWheePW										A
NORMAL_PATHWAY_PWnpPW										A
OCCURS_IN_PWoiPW										A
OCCURS_IN_PWoiBP										A
OCCURS_IN_RLEoiBP										A
PARTICIPATES_IN_PWpiRLE										A
LEADS_TO_PWltD										A
REVERSE_REACTION_RLErrRLE										A
TREATS_CHtT																A
TREATS_TtD																A
IS_LOCALIZED_IN_TiliCC																A
HAS_INPUT_RLEhiCH																A
HAS_OUTPUT_RLEhoCH																A
IS_INPUT_OF_PiioRLE																A
HAS_GhV											A											M,A	M,A
HAS_HhGV											A
HAS_GThH											A
HAS_GThGV											A
ASSOCIATES_TO_DOSAGE_VatdCH																	A
ASSOCIATES_TO_EFFICACY_DOSAGE_VatedCH																	A
ASSOCIATES_TO_EFFICACY_METABOLISM_PK_DOSAGE_VatempdCH																	A
ASSOCIATES_TO_EFFICACY_TOXICITY_ADR_DOSAGE_VatetadCH																	A
ASSOCIATES_TO_EFFICACY_VateCH																	A
ASSOCIATES_TO_METABOLISM_PK_DOSAGE_VatmpdCH																	A
ASSOCIATES_TO_METABOLISM_PK_TOXICITY_ADR_VatmptaCH																	A
ASSOCIATES_TO_METABOLISM_PK_VatmpCH																	A
ASSOCIATES_TO_TOXICITY_ADR_DOSAGE_VattadCH																	A
ASSOCIATES_TO_TOXICITY_ADR_EFFICACY_VattaeCH																	A
ASSOCIATES_TO_TOXICITY_ADR_VattaCH																	A
ASSOCIATES_TO_TOXICITY_VattCH																	A
ASSOCIATES_VaCH																	A
IS_ALLEL_OF_ViaoV																								A
HAS_ChPR												A
COMBINATION_CAUSES_ADR_VccaCH												A										D
PART_OF_CpoSA												A
INTERACTS_CiC												A
RESEMBLES_CrC	YES (calculated)											R,C
ASSOCIATES_CaPW																		A
ASSOCIATES_CHaCH																		A
BELONGS_TO_CHbtPC																		A
BELONGS_TO_PCbtPC																		A
BINDS_CHbCH																		A
DEGENERATES_CHdCH																		A
DEGENERATES_CHdP																		A
DOWNREGULATES_CHdCH																		A
INHIBITS_CHiP																		A
IS_ACTIVE_AS_ANTIBODY_CHiaaaP																		A
IS_ACTIVE_IN_METABOLISM_CHiaimCH																		A
IS_ACTIVE_ON_POLYPEPTIDE_LEVEL_CHiaoplCH																		A
REGULATES_CHrCH																		A
REGULATES_CHrP																		A
PRESENTS_DpS	YES (MEDLINE co-occurrence)												M,U,A
DOWNREGULATES_AdG	YES (Bgee)
EXPRESSES_AeG	YES (Bgee, TISSUES)
UPREGULATES_AuG	YES (Bgee)
CAUSES_CcSE --> CAUSES_CHcSE	YES (SIDER)																		R
MIGHT_CAUSES_CHmcSE																				A
MIGHT_INDUCES_CHmiD																				A
PALLIATES_CpD --> PALLIATES_CHpD	YES (PharmacotherapyDB)
LOCALIZES_DlA	YES (MEDLINE co-occurrence)
RESEMBLES_DrD	YES (MEDLINE co-occurrence)
COVARIES_GcG	YES
INTERACTS_GiG	YES
REGULATES_GrG	YES (LINCS L1000)
INCLUDES_CiPC	D
TREATS_CtD --> TREATS_CHtD	YES (PharmacotherapyDB)													M,U,A	M,A
INDUCES_CHiD														A	M,A
AFFECTS_DEGENERATION_CHadP														A
AFFECTS_DEGENERATION_GadCH														A
AFFECTS_DEGENERATION_PadCH														A
ASSOCIATES_CHaBP														A
ASSOCIATES_CHaCC														A
ASSOCIATES_CHaG														A
ASSOCIATES_CHaMF														A
ASSOCIATES_CHaP														A				M,U,A
ASSOCIATES_DaG														A
ASSOCIATES_GaCH														A
ASSOCIATES_PaCH														A
BINDS_CbG --> BINDS_CHbG	YES (BindingDB, DrugBank, DrugCentral)													M,U,A
BINDS_CHbP														A				M,U,A
BINDS_GbCH														A
BINDS_PbCH														A
DECREASES_CHdBP														A
DECREASES_CHdCC														A
DECREASES_CHdMF														A
DECREASES_DEGENERATION_CHddG														A
DECREASES_DEGENERATION_CHddP														A
DECREASES_DEGENERATION_PddCH														A
DOWNREGULATES_CdG --> DOWNREGULATES_CHdG	YES (LINCS L1000)													M,U,A
DOWNREGULATES_CHdP														A				M,U,A
DOWNREGULATES_GdCH														A
DOWNREGULATES_PdCH														A
INCREASES_CHiBP														A
INCREASES_CHiCC														A
INCREASES_CHiMF														A
INCREASES_DEGENERATION_CHidG														A
INCREASES_DEGENERATION_CHidP														A
INCREASES_DEGENERATION_GidCH														A
INCREASES_DEGENERATION_PidCH														A
IS_ACTIVE_IN_METABOLISM_CHiaimG														A
IS_ACTIVE_IN_METABOLISM_CHiaimP														A				M,U,A
IS_ACTIVE_IN_METABOLISM_GiaimCH														A
IS_ACTIVE_IN_METABOLISM_PiaimCH														A
IS_ACTIVE_ON_CELLULAR_LEVEL_CHiaoclG														A
IS_ACTIVE_ON_CELLULAR_LEVEL_CHiaoclP														A				M,U,A
IS_ACTIVE_ON_CELLULAR_LEVEL_GiaoclCH														A
IS_ACTIVE_ON_CELLULAR_LEVEL_PiaoclCH														A
IS_ACTIVE_ON_DNA_OR_RNA_LEVEL_CHiaodorlG														A
IS_ACTIVE_ON_DNA_OR_RNA_LEVEL_CHiaodorlP														A				M,U,A
IS_ACTIVE_ON_DNA_OR_RNA_LEVEL_PiaodorlCH														A
IS_ACTIVE_ON_POLYPEPTIDE_LEVEL_CHiaoplG														A
IS_ACTIVE_ON_POLYPEPTIDE_LEVEL_CHiaoplP														A				M,U,A
IS_ACTIVE_ON_POLYPEPTIDE_LEVEL_GiaoplCH														A
IS_ACTIVE_ON_POLYPEPTIDE_LEVEL_PiaoplCH														A
UPREGULATES_CHuG														A
UPREGULATES_CHuP														A				M,U,A
UPREGULATES_GuCH														A
UPREGULATES_PuCH														A
CONTRAINDICATES_CHcCH															A
CONTRAINDICATES_CHcD															A
CONTRAINDICATES_CHcPC															A
HAS_ACTIVE_METABOLITE_CHhamCH															A
HAS_CHEMICAL_STRUCTURE_CHhcsCH															A
HAS_CHEMICAL_STRUCTURE_PChcsCH															A
HAS_INGREDIENT_CHhiCH															A
INCLUDES_PCiCH															A
INCLUDES_PCiPC															A
MAY_DIAGNOSES_CHmdD															A
MAY_DIAGNOSES_PCmdD															A
METABOLIZES_PCmCH															A
PREVENTS_CHpD															A
PREVENTS_PCpD															A
TREATS_PCtD															A
ASSOCIATES_CAaG																							A
ASSOCIATES_CAaV																							A
ASSOCIATES_CAaCH																							A
ASSOCIATES_CAaPT																							A
ASSOCIATES_CAaPC																							A
ASSOCIATES_VAaG																							A
ASSOCIATES_VAaV																							A
ASSOCIATES_VAaCH																							A
ASSOCIATES_VAaH																							A
ASSOCIATES_VAaPC																							A
HAS_EVIDENCE_CAheVA																							A
