# Supplementary material for: The heterogeneous pharmacological medical biochemical network PharMeBINet
Source: Sci Data. 2022 Jul 11;9:393. doi: 10.1038/s41597-022-01510-3 (PMC9276653; doi:10.1038/s41597-022-01510-3)
Supplement: Supplementary file 2 — Supplementary Table 2 [file 41597_2022_1510_MOESM2_ESM.xlsx]

## Sheet: PharMeBINet_Supplementary_Table
Supplementary Table 2: Overview of the used mapping techniques and identifiers per data source and node label. Additionally, an overall list of used techniques and identifiers per label is available on the right.
Label	MONDO	DO	Entrez Gene	OMIM	Pathway Commons + Wiki Pathways	UniProt	GO	IID	Reactome	ClinVar	DrugBank	HPO	CTD	NDF-RT	SIDER	AEOLUS	PharmGKB	dbSNP	Overall
Protein (P)							UniProt	UniProt	UniProt		UniProt								UniProt
Variant (V)											dbSNP						dbSNP, name		dbSNP, name
GeneVariant (GV)																		dbSNP	dbSNP
Gene (G)			Entrez	Entrez	Gene Symbol	Entrez, Gene Symbol, name	Gene Symbol, name			Entrez			Entrez				Entrez, Gene Symbol, name	Entrez	Entrez, Gene Symbol, name
Chemical (C)									IUPHAR, InChI, name, ChEBI, KEGG, PubChem	name				UMLS, RxNorm, UNII, InChIKey, name	STITCH, PubChem, InChIKey, DrugBank, ChEMBL, name	RxNorm, UNII, InChIKey, MeSH, name	InChI, PubChem, RxNorm, MeSH, name, UMLS, DrugBank		ChEBI, ChEMBL, DrugBank, InChI, InChIKey, IUPHAR, KEGG, MeSH, name, PubChem, RxNorm, STITCH, UMLS, UNII
Compound (CH)											DrugBank		CAS-number, UMLS, RxNorm, UNII, InChIKey, name, MeSH						CAS-number, UMLS, RxNorm, UNII, InChIKey, name, MeSH, DrugBank
Pathway (PW)									Reactome, name				Reactome, name						Reactome, name
Disease (D)	DOID	DOID, name, OMIM		OMIM		OMIM			DOID, name			name, OMIM, UMLS, ORPHA	MeSH, OMIM, DOID, UMLS, name	UMLS, MeSH, name			name, SNOMED, UMLS		DOID, MeSH, name, OMIM, ORPHA, SNOMED, UMLS
Symptom (S)												name, UMLS, MeSH					UMLS, name		name, UMLS, MeSH
SideEffect (SE)																UMLS (using MedDRA + BioPortal), name	UMLS, name		UMLS, name
PharmacologicalClass (PC)											name						NDF-RT, name		NDF-RT, name
BiologicalProcess (BP)									GO				GO						GO
CellularComponent (CC)								name	GO				GO						GO, name
MolecularFunction (MF)									GO				GO						GO
