# Supplementary material for: The heterogeneous pharmacological medical biochemical network PharMeBINet
Source: Sci Data. 2022 Jul 11;9:393. doi: 10.1038/s41597-022-01510-3 (PMC9276653; doi:10.1038/s41597-022-01510-3)
Supplement: Supplementary file 3 — Supplementary Table 3 [file 41597_2022_1510_MOESM3_ESM.xlsx]

## Sheet: PharMeBINet_Supplementary_Table
Supplementary Table 3: List of files used, their format, download url, and (where available) schema for all data sources.
Data Source	File Names	File Format	Download Url	Schema
Hetionet	hetionet-v1.0.db.tar.bz2	Neo4j DB	https://github.com/hetio/hetionet/blob/master/hetnet/neo4j/hetionet-v1.0.db.tar.bz2	https://git.dhimmel.com/rephetio-manuscript/#methods
MONDO	mondo.obo	OBO	http://purl.obolibrary.org/obo/mondo.obo	https://owlcollab.github.io/oboformat/doc/GO.format.obo-1_2.html
DO	doid.obo	OBO	https://github.com/DiseaseOntology/HumanDiseaseOntology/blob/main/src/ontology/doid.obo	https://owlcollab.github.io/oboformat/doc/GO.format.obo-1_2.html
HPO	hp.obo	OBO	http://purl.obolibrary.org/obo/hp.obo	https://owlcollab.github.io/oboformat/doc/GO.format.obo-1_2.html
	phenotype.hpoa	TSV (HPOA)	http://purl.obolibrary.org/obo/hp/hpoa/phenotype.hpoa
Entrez Gene	Homo_sapiens.gene_info.gz	TSV	https://ftp.ncbi.nih.gov/gene/DATA/GENE_INFO/Mammalia/Homo_sapiens.gene_info.gz
OMIM	mim2gene.txt	TSV	https://www.omim.org/static/omim/data/mim2gene.txt
	mimTitles.txt	TSV	Not public
	genemap2.txt	TSV	Not public
	morbidmap.txt	TSV	Not public
Pathway Commons + Wiki Pathways	PathwayCommons12.All.hgnc.gmt.gz	TSV (GMT)	https://www.pathwaycommons.org/archives/PC2/v12/PathwayCommons12.All.hgnc.gmt.gz	https://software.broadinstitute.org/cancer/software/gsea/wiki/index.php/Data_formats
	wikipathways-20220410-gmt-Homo_sapiens.gmt	TSV (GMT)	http://data.wikipathways.org/20220410/gmt/wikipathways-20220410-gmt-Homo_sapiens.gmt	https://software.broadinstitute.org/cancer/software/gsea/wiki/index.php/Data_formats
UniProt	uniprot_sprot_human.xml.gz	XML	https://ftp.uniprot.org/pub/databases/uniprot/current_release/knowledgebase/taxonomic_divisions/uniprot_sprot_human.xml.gz	https://www.uniprot.org/docs/uniprot.xsd
GO	go-basic.obo	OBO	http://purl.obolibrary.org/obo/go/go-basic.obo	https://owlcollab.github.io/oboformat/doc/GO.format.obo-1_2.html
	goa_human.gaf.gz	TSV (GAF)	http://geneontology.org/gene-associations/goa_human.gaf.gz	http://geneontology.org/docs/go-annotation-file-gaf-format-2.2/
	goa_human_complex.gaf.gz	TSV (GAF)	http://geneontology.org/gene-associations/goa_human_complex.gaf.gz	http://geneontology.org/docs/go-annotation-file-gaf-format-2.2/
	goa_human_isoform.gaf.gz	TSV (GAF)	http://geneontology.org/gene-associations/goa_human_isoform.gaf.gz	http://geneontology.org/docs/go-annotation-file-gaf-format-2.2/
	goa_human_rna.gaf.gz	TSV (GAF)	http://geneontology.org/gene-associations/goa_human_rna.gaf.gz	http://geneontology.org/docs/go-annotation-file-gaf-format-2.2/
IID	human_annotated_PPIs.txt.gz	TSV	http://iid.ophid.utoronto.ca/static/download/human_annotated_PPIs.txt.gz
Reactome	reactome.graphdb.tgz	Neo4j DB	https://reactome.org/download/current/reactome.graphdb.tgz	https://reactome.org/content/schema/DatabaseObject
ClinVar	ClinVarVariationRelease_00-latest.xml.gz	XML	https://ftp.ncbi.nlm.nih.gov/pub/clinvar/xml/clinvar_variation/ClinVarVariationRelease_00-latest.xml.gz
	ClinVarFullRelease_00-latest.xml.gz	XML	https://ftp.ncbi.nlm.nih.gov/pub/clinvar/xml/ClinVarFullRelease_00-latest.xml.gz
DrugBank	drugbank_all_full_database.xml.zip	XML	https://go.drugbank.com/releases/5-1-9/downloads/all-full-database	https://go.drugbank.com/docs/drugbank.xsd
	drugbank_all_structures.sdf.zip	SDF	https://go.drugbank.com/releases/5-1-9/downloads/all-structures
	drugbank_all_metabolite-structures.sdf.zip	SDF	https://go.drugbank.com/releases/5-1-9/downloads/all-metabolite-structures
	drugbank_all_drug_links.csv.zip	CSV	https://go.drugbank.com/releases/5-1-9/downloads/all-drug-links
	drugbank_all_target_uniprot_links.csv.zip	CSV	https://go.drugbank.com/releases/5-1-9/downloads/target-all-uniprot-links
	drugbank_all_enzyme_uniprot_links.csv.zip	CSV	https://go.drugbank.com/releases/5-1-9/downloads/enzyme-all-uniprot-links
	drugbank_all_carrier_uniprot_links.csv.zip	CSV	https://go.drugbank.com/releases/5-1-9/downloads/carrier-all-uniprot-links
	drugbank_all_transporter_uniprot_links.csv.zip	CSV	https://go.drugbank.com/releases/5-1-9/downloads/transporter-all-uniprot-links
	drugbank_all_target_polypeptide_ids.csv.zip	CSV	https://go.drugbank.com/releases/5-1-9/downloads/target-all-polypeptide-ids
	drugbank_all_enzyme_polypeptide_ids.csv.zip	CSV	https://go.drugbank.com/releases/5-1-9/downloads/enzyme-all-polypeptide-ids
	drugbank_all_carrier_polypeptide_ids.csv.zip	CSV	https://go.drugbank.com/releases/5-1-9/downloads/carrier-all-polypeptide-ids
	drugbank_all_transporter_polypeptide_ids.csv.zip	CSV	https://go.drugbank.com/releases/5-1-9/downloads/transporter-all-polypeptide-ids
	drugbank_all_target_polypeptide_sequences.fasta.zip	FASTA	https://go.drugbank.com/releases/5-1-9/downloads/target-all-polypeptide-sequences
	drugbank_all_enzyme_polypeptide_sequences.fasta.zip	FASTA	https://go.drugbank.com/releases/5-1-9/downloads/enzyme-all-polypeptide-sequences
	drugbank_all_carrier_polypeptide_sequences.fasta.zip	FASTA	https://go.drugbank.com/releases/5-1-9/downloads/carrier-all-polypeptide-sequences
	drugbank_all_transporter_polypeptide_sequences.fasta.zip	FASTA	https://go.drugbank.com/releases/5-1-9/downloads/transporter-all-polypeptide-sequences
	drugbank_all_drug_sequences.fasta.zip	FASTA	https://go.drugbank.com/releases/5-1-9/downloads/all-drug-sequences
CTD	CTD_chem_gene_ixns.tsv.gz	TSV	http://ctdbase.org/reports/CTD_chem_gene_ixns.tsv.gz	http://ctdbase.org/downloads/
	CTD_chemicals_diseases.tsv.gz	TSV	http://ctdbase.org/reports/CTD_chemicals_diseases.tsv.gz	http://ctdbase.org/downloads/
	CTD_chem_go_enriched.tsv.gz	TSV	http://ctdbase.org/reports/CTD_chem_go_enriched.tsv.gz	http://ctdbase.org/downloads/
	CTD_chem_pathways_enriched.tsv.gz	TSV	http://ctdbase.org/reports/CTD_chem_pathways_enriched.tsv.gz	http://ctdbase.org/downloads/
	CTD_genes_diseases.tsv.gz	TSV	http://ctdbase.org/reports/CTD_genes_diseases.tsv.gz	http://ctdbase.org/downloads/
	CTD_genes_pathways.tsv.gz	TSV	http://ctdbase.org/reports/CTD_genes_pathways.tsv.gz	http://ctdbase.org/downloads/
	CTD_diseases_pathways.tsv.gz	TSV	http://ctdbase.org/reports/CTD_diseases_pathways.tsv.gz	http://ctdbase.org/downloads/
	CTD_pheno_term_ixns.tsv.gz	TSV	http://ctdbase.org/reports/CTD_pheno_term_ixns.tsv.gz	http://ctdbase.org/downloads/
	CTD_exposure_studies.tsv.gz	TSV	http://ctdbase.org/reports/CTD_exposure_studies.tsv.gz	http://ctdbase.org/downloads/
	CTD_exposure_events.tsv.gz	TSV	http://ctdbase.org/reports/CTD_exposure_events.tsv.gz	http://ctdbase.org/downloads/
	CTD_Phenotype-Disease_biological_process_associations.tsv.gz	TSV	http://ctdbase.org/reports/CTD_Phenotype-Disease_biological_process_associations.tsv.gz	http://ctdbase.org/downloads/
	CTD_Phenotype-Disease_cellular_component_associations.tsv.gz	TSV	http://ctdbase.org/reports/CTD_Phenotype-Disease_cellular_component_associations.tsv.gz	http://ctdbase.org/downloads/
	CTD_Phenotype-Disease_molecular_function_associations.tsv.gz	TSV	http://ctdbase.org/reports/CTD_Phenotype-Disease_molecular_function_associations.tsv.gz	http://ctdbase.org/downloads/
	CTD_chemicals.tsv.gz	TSV	http://ctdbase.org/reports/CTD_chemicals.tsv.gz	http://ctdbase.org/downloads/
	CTD_diseases.tsv.gz	TSV	http://ctdbase.org/reports/CTD_diseases.tsv.gz	http://ctdbase.org/downloads/
	CTD_anatomy.tsv.gz	TSV	http://ctdbase.org/reports/CTD_anatomy.tsv.gz	http://ctdbase.org/downloads/
	CTD_genes.tsv.gz	TSV	http://ctdbase.org/reports/CTD_genes.tsv.gz	http://ctdbase.org/downloads/
	CTD_pathways.tsv.gz	TSV	http://ctdbase.org/reports/CTD_pathways.tsv.gz	http://ctdbase.org/downloads/
NDF-RT	NDFRT_Public_2018.02.05_TDE.xml	XML	https://evs.nci.nih.gov/ftp1/NDF-RT/Archive/NDFRT_Public_All 2018-02-05.zip	Included as pdf in zip
SIDER	meddra_all_se.tsv.gz	TSV	http://sideeffects.embl.de/media/download/meddra_all_se.tsv.gz
	meddra_all_label_indications.tsv.gz	TSV	http://sideeffects.embl.de/media/download/meddra_all_label_indications.tsv.gz
	meddra_all_indications.tsv.gz	TSV	http://sideeffects.embl.de/media/download/meddra_all_indications.tsv.gz
	meddra_freq.tsv.gz	TSV	http://sideeffects.embl.de/media/download/meddra_freq.tsv.gz
AEOLUS	standard_case_drug.tsv	TSV	https://datadryad.org/stash/dataset/doi:10.5061/dryad.8q0s4
	standard_case_indication.tsv	TSV
	concept.tsv	TSV
	standard_drug_outcome_contingency_table.tsv	TSV
	standard_drug_outcome_statistics.tsv	TSV
PharmGKB	*genes.zip	TSV	https://api.pharmgkb.org/v1/download/file/data/genes.zip	Included as pdf in zip
	*drugs.zip	TSV	https://api.pharmgkb.org/v1/download/file/data/drugs.zip	Included as pdf in zip
	*chemicals.zip	TSV	https://api.pharmgkb.org/v1/download/file/data/chemicals.zip	Included as pdf in zip
	*variants.zip	TSV	https://api.pharmgkb.org/v1/download/file/data/variants.zip	Included as pdf in zip
	*phenotypes.zip	TSV	https://api.pharmgkb.org/v1/download/file/data/phenotypes.zip	Included as pdf in zip
	*clinicalAnnotations.zip	TSV	https://api.pharmgkb.org/v1/download/file/data/clinicalAnnotations.zip	Included as pdf in zip
	*variantAnnotations.zip	TSV	https://api.pharmgkb.org/v1/download/file/data/variantAnnotations.zip	Included as pdf in zip
	*relationships.zip	TSV	https://api.pharmgkb.org/v1/download/file/data/relationships.zip	Included as pdf in zip
	*drugLabels.zip	TSV	https://api.pharmgkb.org/v1/download/file/data/drugLabels.zip	Included as pdf in zip
	*clinicalVariants.zip	TSV	https://api.pharmgkb.org/v1/download/file/data/clinicalVariants.zip	Included as pdf in zip
	*occurrences.zip	TSV	https://api.pharmgkb.org/v1/download/file/data/occurrences.zip	Included as pdf in zip
	*automated_annotations.zip	TSV	https://api.pharmgkb.org/v1/download/file/data/automated_annotations.zip	Included as pdf in zip
	PharmGKB.graphml	XML (GraphML)	*Generated by BioDWH2 from above files	http://graphml.graphdrawing.org/primer/graphml-primer.html
dbSNP		JSON	API access	https://www.ncbi.nlm.nih.gov/snp/docs/eutils_help/
